# Supplementary material for: Genetic Variation between Asian and Mediterranean Populations of Cucurbit Aphid-Borne Yellows Virus
Source: Viruses. 2023 Aug 9;15(8):1714. doi: 10.3390/v15081714 (PMC10457933; doi:10.3390/v15081714)
Supplement: Supplementary file 1 [file viruses-15-01714-s001.zip]

Archive with 1 entries (1 files):
- viruses-2498128-supplementary.pdf
